# Supplementary material for: Genome-wide association study revealed some new candidate genes associated with flowering and maturity time of soybean in Central and West Siberian regions of Russia
Source: Front Plant Sci. 2024 Oct 11;15:1463121. doi: 10.3389/fpls.2024.1463121 (PMC11502416; doi:10.3389/fpls.2024.1463121)
Supplement: Supplementary file 4 [file Table1.xlsx]

## Sheet: 129_accessions_used_for_GWAS
								Novosibirsk				Orel
								2021		2022		2021		2022
Name_in_genotype_file	Taxa	Origin_country	Origin_region	Accession_type	soy4989324	soy8754921	Soy130029141524SNP	DTF	DTM	DTF	DTM	DTF	DTM	DTF	DTM
1	SibNIIK-315	Russia	Novosibirsk	Cultivars	C	T	C	29	93	28	88.3	26	88	27	97
2	SNK-282	Russia	Novosibirsk	Line	C	T	C	30	94	29	87.3	26	88	27	97
3	SNK-154	Russia	Novosibirsk	Line	C	A	C	31	101	33	90	31	93	29	100
4	SNK-146	Russia	Novosibirsk	Line	C	T	C	31	100	30	92	30	94	29	106
5	Gorinskaya	Russia	Novosibirsk	Cultivars	C	T	C	31	100	30	94	27	94	29	100
9	SibNIIK-315_st_9	Russia	Novosibirsk	Line	C	T	C	29	93	28	88.3	26	88	24	100
11	SNK-182	Russia	Novosibirsk	Line	C	T	C	32	102	30	91	27	94	27	100
12	SNK-140	Russia	Novosibirsk	Line	C	T	C	32	97	30	91	28	93	29	97
13	SNK-183	Russia	Novosibirsk	Line	T	A	C	33	97	32	88.6	28	93	31	100
17	SNK-574	Russia	Novosibirsk	Line	C	T	C	32	93	30	88	28	88	24	100
21	Statnaya	Russia	Amur	Cultivars	C	A	G	40	NA	37	100	29	114	30	113
22	Zakat	Russia	Amur	Cultivars	C	T	G	37	100	36	89	32	90	33	107
24	Kruzhevnica	Russia	Amur	Cultivars	C	A	C	37	115	40	111	28	103	32	110
25	Sonata	Russia	Amur	Cultivars	C	T	G	40	NA	41	NA	32	118	31	117
26	Sentyabrinka	Russia	Amur	Cultivars	C	A	G	35	115	33	110	29	103	29	111
27	Topaz	Russia	Amur	Cultivars	C	A	C	37	115	33	NA	32	102	31	107
28	Graciya	Russia	Amur	Cultivars	T	A	G	40	NA	43	NA	30	117	32	119
29	Persona	Russia	Amur	Cultivars	C	T	G	40	111	35	110	28	115	31	112
30	Lidiya*2	Russia	Amur	Cultivars	C	T	G	40	113	39	111	28	102	27	111
31	Umka	Russia	Amur	Cultivars	C	A	G	40	115	45	NA	32	113	30	113
32	№ 369-14	NA	NA	Line	T	A	G	37	115	33	NA	33	108	31	111
33	№ 840-5-3*2	Swedish	NA	Line	T	T	C	36	116	33	103	31	103	29	107
35	Alvia	Czech	NA	Cultivars	T	T	C	36	115	29	110	29	106	31	113
37	Fiskeby	Swedish	NA	Cultivars	T	T	C	35	92	29	89	28	100	26	102
38	Fiskeby IV	Swedish	NA	Cultivars	T	T	C	34	98	29	94	37	103	27	107
39	Fiskeby V	Swedish	NA	Cultivars	T	T	C	34	98	32	99	31	103	29	106
40	Gaterslebener Stamm	Germany	NA	Cultivars	C	T	G	34	99	33	104	28	103	27	97
41	Gentleman	Canada	NA	Cultivars	C	T	G	34	117	29	NA	27	108	27	115
43	KG-20	Canada	NA	Line	C	T	C	32	114	29	NA	27	104	29	110
44	Manenu A	Forigen	NA	Line	C	T	G	32	115	32	110	26	105	28	114
46	Maple Presto	Canada	NA	Cultivars	C	A	C	34	100	30	95	32	100	27	107
47	Morela	Forigen	NA	Line	C	A	G	34	93	34	93	28	89	27	103
48	Morsoy	Canada	NA	Cultivars	T	A	C	33	98	33.3	95	31	96	31	103
49	Nordic	Poland	NA	Cultivars	T	T	C	35	99	32	94	31	90	31	107
50	NSC 9086-75	England	NA	Cultivars	T	A	G	37	102	34	107.3	31	93	30	104
54	Semu-315	Germany	NA	Cultivars	T	T	G	37	112	30	105.3	32	96	29	107
56	Toury	Czech	NA	Cultivars	T	A	G	40	113	39	83	35	97	33	112
59	Aktai	Russia	Amur	Cultivars	C	A	G	34	102	33	95	29	94	29	107
60	Altom	Russia	Amur	Cultivars	T	T	C	31	101	29	95	27	95	27	105
61	Amurskaya-401	Russia	Amur	Cultivars	T	T	C	31	97	28	92.3	28	94	27	105
62	Belorus.-1 х Amur	Russia	Amur	Line	T	T	C	40	115	39	110	32	100	33	108
63	Belorus. x Amurskaya-404	Russia	Amur	Line	T	A	C	37	114	33	110	29	96	31	105
64	Bryanskaya-11	Russia	Briansk	Cultivars	T	T	C	35	114	34	109	28	96	31	107
65	VNIIS-1	Russia	Amur	Cultivars	T	A	C	35	112	39	108	31	95	31	105
66	Garmoniya	Russia	Amur	Cultivars	T	A	C	38	113	40	NA	28	97	31	108
68	Dina	Russia	Omsk	Cultivars	T	A	C	37	94	31	88	29	92	27	105
69	L. 073-4	Canada	NA	Line	C	A	C	36	110	33	95	31	96	31	106
70	L. 7 VIR	Russia	NA	Line	T	T	C	32	101	29	91.3	28	92	27	97
71	Lada	Russia	Krasnodar	Cultivars	C	A	C	35	113	33	110	30	98	33	107
72	Lidiya*1	Russia	Amur	Cultivars	C	T	G	37	99	34	95	28	95	27	107
73	Lira	Russia	Krasnodar	Cultivars	C	A	C	40	113	37	NA	37	101	33	113
74	Mutant-501	Russia	Novosibirsk	Line	C	A	C	35	101	34	95	31	92	27	103
76	Okskaya	Russia	Ryazansk	Cultivars	C	A	G	36	98	34	90	29	93	29	97
77	Omskaya novaya	Russia	Omsk	Cultivars	C	A	C	35	102	33	92.3	29	93	31	105
78	Pripyat'	Byeloruss	Minsk	Cultivars	C	T	C	31	111	28	110	27	100	27	110
79	Rassvet	Russia	Amur	Cultivars	C	A	C	34	97	28	95	27	91	24	99
81	Runo	Russia	Krasnodar	Cultivars	T	T	C	37	99	33	95	28	92	29	105
82	Svetlaya	Russia	Ryazansk	Cultivars	T	A	C	32	89	27	88	30	88	31	92
83	Severnaya-5	Russia	Amur	Cultivars	C	A	G	35	99	35	89	31	89	29	97
84	SNK-315	Russia	Novosibirsk	Line	C	T	C	31	94	27	90.6	28	88	26	95
85	SibNIISKhoz-6	Russia	Omsk	Cultivars	T	T	C	28	86	26	86.6	28	88	26	93
86	SN 36-71-1	Byeloruss	Minsk	Line	C	A	C	41	112	36	107	35	94	33	92
87	Soer 121-88	Russia	Saratov	Cultivars	C	A	C	35	102	34	100	35	93	31	92
89	Soer-107	Russia	Saratov	Cultivars	T	A	C	35	101	34	95	31	91	31	103
90	Soer-3	Russia	Saratov	Cultivars	C	A	G	33.6	114	36	110	28	94	31	110
91	Soer-4	Russia	Saratov	Cultivars	C	A	C	39	111	36	109	31	95	33	107
92	Soer-5	Russia	Saratov	Cultivars	T	T	G	34	93	34	91	29	91	26	90
93	Sonata	Russia	Amur	Cultivars	C	A	G	37	113	37	107	28	93	29	105
94	USKHI-6	Russia	Ulyanovsk	Cultivars	C	A	C	39	102	33	101	29	93	31	106
95	Chajka x Shvedskaya	Russia	Novosibirsk	Line	T	T	C	37	101	31	102	27	92	27	95
96	El'dorado	Russia	Omsk	Cultivars	T	T	C	34	102	28	95	27	92	27	104
97	Yankan	Russia	Amur	Cultivars	C	A	G	34	109	34	103.6	29	94	29	107
99	Sel. № 104	Russia	Novosibirsk	Line	C	A	C	31	87	28	86	27	87	24	97
100	Sel. № 106	Russia	Novosibirsk	Line	C	T	C	29	87	29	88	27	87	27	93
101	Sel. № 111	Russia	Novosibirsk	Line	C	A	C	29	84	29	87.3	28	88	27	87
104	Sel. № 139	Russia	Novosibirsk	Line	C	T	C	29	91	29	89	28	88	24	103
105	Mutant 993	Russia	Novosibirsk	Line	C	A	C	37	93	34	89	28	88	26	103
106	S.315 otb.sk.	Russia	Novosibirsk	Line	C	T	C	29	91	29	91	27	88	24	92
108	Sel. № 214	Russia	Novosibirsk	Line	C	T	C	29	90	29.3	91	28	88	24	92
110	265 Altom otb.	Russia	Novosibirsk	Line	C	A	C	34	91	29	85.3	32	89	26	92
113	306 R8 otb.sk.	Russia	Novosibirsk	Line	C	T	C	31	95	28	93	27	89	26	103
114	321 SNK-282 otb.sk.	Russia	Novosibirsk	Line	C	T	C	32	95	29	94	27	88	24	103
115	Sel. № 333	Russia	Novosibirsk	Line	C	T	G	34	97	29	96.3	27	93	27	103
116	Sel. № 346	Russia	Novosibirsk	Line	C	A	C	34	96	32	94	28	94	27	100
117	Sel. № 352	Russia	Novosibirsk	Line	C	A	G	35	99	30	95	28	93	31	106
118	Sel. № 366	Russia	Novosibirsk	Line	T	T	C	31	93	29	88	27	87	24	103
120	Oktyabr' x Rosinka	Russia	Novosibirsk	Line	C	T	C	33	91	29	88	31	92	27	97
121	Sel. № 374	Russia	Novosibirsk	Line	T	T	C	30	93	30	88	29	89	25	99
123	Sel. № 393	Russia	Novosibirsk	Line	C	T	C	29	93	30	88	31	93	24	90
124	Sel. № 397	Russia	Novosibirsk	Line	C	T	G	30	91	29	88	26	87	26	100
125	Grignon x S.315	Russia	Novosibirsk	Line	C	T	C	32	92	28	88	28	88	23	101
126	Sel. № 406	Russia	Novosibirsk	Line	C	T	C	30	87	28	88	28	89	24	98
127	Sel. № 407	Russia	Novosibirsk	Line	C	T	C	29	91	28.3	87.3	27	88	23	91
129	Sel. № 421	Russia	Novosibirsk	Line	C	T	G	31	92	29	89	28	89	23	91
132	Sel. № 435	Russia	Novosibirsk	Line	C	T	C	31	93	31	88	31	88	28	104
133	Sel. № 439	Russia	Novosibirsk	Line	C	T	G	31	95	29	88	28	92	29	105
137	464 R8 otb	Russia	Novosibirsk	Line	C	T	C	31	91	29	89	28	89	24	100
138	El'dorado otb.	Russia	Novosibirsk	Line	C	T	C	31	93	31	89	27	92	28	104
139	Sel. № 471	Russia	Novosibirsk	Line	C	T	C	31	90	29	88	29	89	27	100
141	477 R7 otb ur.	Russia	Novosibirsk	Line	C	T	C	31	94	29	93	28	93	24	92
142	Sel. № 479	Russia	Novosibirsk	Line	C	T	C	31	88	30	87.3	30	88	29	98
143	481 R8 otb.	Russia	Novosibirsk	Line	C	T	C	31	92	29	89	28	88	24	92
144	SNK-292 otb.sk.	Russia	Novosibirsk	Line	C	T	C	31	93	29	87	28	88	26	91
145	SNK-285 otb.	Russia	Novosibirsk	Line	C	A	C	30	98	30	89	28	92	29	99
146	Sel. № 495	Russia	Novosibirsk	Line	C	T	C	30	93	33	88	27	87	28	104
149	Sel. № 507	Russia	Novosibirsk	Line	C	T	C	33	92	32	87	31	95	29	99
150	Sel. № 514	Russia	Novosibirsk	Line	C	A	C	32	90	30	87	29	89	30	100
152	Sel. № 518	Russia	Novosibirsk	Line	C	A	C	38	110	36	95	33	94	26	103
153	Sel. № 522	Russia	Novosibirsk	Line	C	T	C	30	86	30	89	27	87	24	92
157	Sel. № 544	Russia	Novosibirsk	Line	C	A	G	34	102	34	95	28	93	31	102
159	Sel. № 566	Russia	Novosibirsk	Line	C	T	C	31	92	31	88	28	91	29	99
162	Sel. № 591	Russia	Novosibirsk	Line	C	A	C	34	94	33	89	29	93	31	98
165	Grignon x S.315	Russia	Novosibirsk	Line	C	T	C	29	86	30	88	27	88	24	97
169	Sel. № 612	Russia	Novosibirsk	Line	C	A	G	34	96	32	94	29	94	31	100
170	Sel. № 618	Russia	Novosibirsk	Line	C	T	G	31	93	30	91	27	91	26	97
171	Sel. № 621	Russia	Novosibirsk	Line	C	T	G	35	97	33	95	28	92	29	97
173	Sel. № 635	Russia	Novosibirsk	Line	C	T	C	30	94	31	87	28	90	24	97
174	Sel. № 638	Russia	Novosibirsk	Line	C	T	C	31	90	29	87	28	89	24	92
175	Belgorodskaya 48	Russia	Belgorodskaya	Cultivars	T	A	G	42	NA	35	NA	37	111	33	118
176	Annushka	Ukraine	Kirovograd	Cultivars	C	A	C	34	105	33	100	27	97	31	107
177	Cordoba	Austria	NA	Cultivars	C	T	C	34	NA	33	NA	28	116	29	124
178	Lissabon	Austria	NA	Cultivars	C	T	G	35	NA	35	NA	31	116	31	123
179	Malaga	Austria	NA	Cultivars	C	T	C	34	NA	35	NA	29	117	31	124
180	Protina	France	NA	Cultivars	C	T	C	35	NA	33	NA	28	114	29	122
182	Sirelia	France	NA	Cultivars	C	T	G	35	NA	40	NA	33	124	39	127
183	Sultana	France	NA	Cultivars	C	T	G	34	NA	33	NA	28	113	31	122
184	Kassidy	Canada	NA	Cultivars	C	T	G	36	NA	35	NA	28	117	28	125
185	Bara	Russia	Krasnodar	Cultivars	T	A	C	35	NA	32	105.6	29	93	33	106
186	Chera 1	Russia	Kirov	Cultivars	C	A	C	31	94	33	89	28	92	29	99

## Sheet: 51_excluded_accessions
					Novosibirsk				Orel
					2021		2022		2021		2022
Name_in_genotype_file	Taxa	Origin_country	Origin_region	Accession_type	DTF	DTM	DTF	DTM	DTF	DTM	DTF	DTM
6	R-7 otb.	Russia	Novosibirsk	Line	29	95	28	87.3	27	89	24	104
7	Krasnoobskaya	Russia	Novosibirsk	Cultivars	29	93	28.6	86.3	26	88	24	92
8	SibNIIK-9	Russia	Novosibirsk	Cultivars	29	95	28	88	26	89	24	100
10	SNK-285	Russia	Novosibirsk	Line	29	93	29	87.3	27	88	24	97
14	SNK-129	Russia	Novosibirsk	Line	31	85	27	83.3	26	86	24	97
15	SNK-115	Russia	Novosibirsk	Line	32	87	28	84.3	29	88	27	97
16	SNK-189	Russia	Novosibirsk	Line	31	92	29	83.6	27	88	27	97
18	SNK-307	Russia	Novosibirsk	Line	31	94	28	88	28	89	27	101
20	SNK-673	Russia	Novosibirsk	Line	31	91	28	87.3	27	88	29	100
36	Bravalla	Swedish	NA	Cultivars	35	108	28	86.3	28	117	26	90
42	HMAS-84	Slovakia	NA	Cultivars	32	114	29	110	32	105	29	110
45	Maple Amber	Canada	NA	Cultivars	32	107	31	99	31	103	27	108
52	№ 840-5-3*1	Swedish	NA	Line	34	98	30	99	29	91	29	104
53	№/М 4888	Poland	NA	Line	37	113	39	NA	32	98	31	111
55	Semu-8001	Germany	NA	Cultivars	34	110	32	107	31	95	29	107
57	Ugra	Swedish	NA	Cultivars	34	89	29	82	26	88	28	91
58	ZS-8	Forigen	NA	Line	30	111	29	100	27	96	26	107
67	Gribskaya-12	Russia	Amur	Cultivars	35	100	33	95	27	91	31	105
80	Rosinka	Russia	Amur	Cultivars	35	97	33	92	28	92	25	98
88	Soer 85-88	Russia	Saratov	Cultivars	41	114	35	108	35	93	29	92
98	Yantarnaya	Russia	Amur	Cultivars	38	89	28	88	27	87	24	90
102	Sel. № 113	Russia	Novosibirsk	Line	28	92	29	88	26	87	24	103
103	Sel. № 128	Russia	Novosibirsk	Line	31	92	30	89	28	88	26	97
107	SNK-285 otb.sk	Russia	Novosibirsk	Line	29	92	30	91	27	88	24	92
109	232 Altom otb.sk.	Russia	Novosibirsk	Line	34	91	29	85.3	33	90	26	92
111	277 SNK-282 otb.sk.	Russia	Novosibirsk	Line	31	96	28	88	28	88	24	105
112	282 R7 otb.sk.	Russia	Novosibirsk	Line	29	92	29	87	27	88	24	103
119	Sel. № 369	Russia	Novosibirsk	Line	30	87	29	88	27	87	26	87
122	Sel. № 379	Russia	Novosibirsk	Line	36	100	33	97	30	94	27	104
128	Sel. № 418	Russia	Novosibirsk	Line	29	92	29	87	27	88	24	92
130	Sel. № 425	Russia	Novosibirsk	Line	31	93	29	87	28	91	24	98
131	Sel. № 428	Russia	Novosibirsk	Line	31	92	29	88	28	91	28	110
134	Sel. № 444	Russia	Novosibirsk	Line	31	99	29	89	28	93	24	101
135	Mogeva otb.sk.ur.	Russia	Novosibirsk	Line	31	90	29	89	28	88	29	101
136	Soer otb.	Russia	Novosibirsk	Line	31	88	29	89	27	88	24	100
140	Omskaya 4 otb.	Russia	Novosibirsk	Line	31	98	28	88.3	27	88	26	99
147	Sel. № 501	Russia	Novosibirsk	Line	30	93	29	87	28	89	24	101
148	Sel. № 503	Russia	Novosibirsk	Line	31	91	29	87	32	89	30	101
151	Sel. № 516	Russia	Novosibirsk	Line	31	92	29	89	28	88	24	99
154	Sel. № 525	Russia	Novosibirsk	Line	28	88	30	88	27	88	24	99
155	535 R7 otb.	Russia	Novosibirsk	Line	31	100	28	89	27	91	27	90
156	541 R8 otb.	Russia	Novosibirsk	Line	31	101	29	89	28	91	24	98
158	Sel. № 556	Russia	Novosibirsk	Line	33	94	29	89	29	92	29	99
160	Sel. № 575	Russia	Novosibirsk	Line	31	95	30	89	27	88	29	105
161	Sel. № 585	Russia	Novosibirsk	Line	30	95	29	88	27	88	27	97
163	Sel. № 593	Russia	Novosibirsk	Line	31	90	29	91	28	88	24	97
164	Sel. № 596	Russia	Novosibirsk	Line	28	86	29	88	28	89	26	97
166	Sel. № 602	Russia	Novosibirsk	Line	29	94	29	87.3	28	91	28	91
167	Sel. № 603	Russia	Novosibirsk	Line	29	94	29	88	29	88	24	92
168	Sel. № 604	Russia	Novosibirsk	Line	32	96	29	88	28	88	24	97
172	Sel. № 623	Russia	Novosibirsk	Line	31	87	30	88	27	87	24	97
