# Supplementary material for: Genome-wide association study revealed some new candidate genes associated with flowering and maturity time of soybean in Central and West Siberian regions of Russia
Source: Front Plant Sci. 2024 Oct 11;15:1463121. doi: 10.3389/fpls.2024.1463121 (PMC11502416; doi:10.3389/fpls.2024.1463121)
Supplement: Supplementary file 5 [file Table2.xlsx]

## Sheet: Sheet1
Trait	Region	Year	mean	median	CV(%)	sd	min	max
DTF	Novosibirsk	2021	33.8	34	9.6	3.2	28	42
		2022	32.1	32	11.1	3.5	26	45
		BLUP	32.8	32.5	8.2	2.7	27.6	40.3
	Orel	2021	29.1	28	7.9	2.3	26	37
		2022	28.3	29	10.3	2.9	23	39
		BLUP	28.5	28.4	5.1	1.5	26.1	32.8
DTM	Novosibirsk	2021	99.5	98	9	8.9	84	117
		2022	94.4	91.7	8.2	7.8	83	111
		BLUP	97.4	95.3	8.2	8	86.2	113.1
	Orel	2021	95.5	93	8.8	8.4	87	124
		2022	103.4	103	7.9	8.2	87	127
		BLUP	99.3	97.5	7.2	7.1	88.6	122.7
