# Supplementary material for: Genome-wide association study revealed some new candidate genes associated with flowering and maturity time of soybean in Central and West Siberian regions of Russia
Source: Front Plant Sci. 2024 Oct 11;15:1463121. doi: 10.3389/fpls.2024.1463121 (PMC11502416; doi:10.3389/fpls.2024.1463121)
Supplement: Supplementary file 6 [file Table3.xlsx]

## Sheet: Sheet1
					MAF				Previously identified QTLs			Value of established associations -log10(p-value)
Loci	SNP	Trait	Region	Chr	in 129 a.	In 118 a.	Pos(W82.a2)	LD_block	From_SoyBase	From_GWAS_Atlas	Variant_ID_GWAS_Atlas	BLINK_Novosibirsk	BLINK_Orel	FarmCPU_Novosibirsk	FarmCPU_Orel	Effect
qDTF-1	Gm01_1279146_C_T	DTF	Orel	1	0.027		1273914	1013994..1350243	-	days to flowering trait	gmx24899	1.86	1.57	0.96	5.23	-0.37
qDTM-2	Gm01_2809603_T_G	DTM	Nov	1		0.067	2825569	2614460..3128484	First flower 5-g18	-	-	1.54	0.25	7.38	0.06	4.15
qDTF-3	Gm01_50744456_A_C	DTF	Orel	1	0.45		51629974	51492159..51679468	-	-	-	0.54	6.94	0.03	0.37	0.52
qDTM-4	Gm02_44923400_G_T	DTM	Orel	2	0.054		41847331	+/-500Kb	-	-	-	1.04	1.04	1.26	4.59	-2.16
qDTF-5	Gm03_592600_T_C	DTF	Nov	3	0.093		591655	324265..775213	-	-	-	1.94	1.79	6.46	3.21	0.9
qDTF-6	Gm03_8434431_A_G	DTF	Orel	3	0.45		8079197	+/-500Kb	-	-	-	0.72	1.45	0.05	5.03	-0.42
qDTF-7	Gm03_40959110_A_G	DTF	Nov	3	0.2		38947582	38863360..39417063	R8 full maturity 3-g4	days to maturity	gmx3002184	2.82	1.44	5.15	0.04	-0.49
qDTF-8	Gm04_43966863_G_A	DTF	Orel	4	0.32		47114807	46801834..47256400	-	-	-	1.43	2.07	0.46	8.34	-0.5
qDTF-9	Gm05_31055328_C_T	DTF	Nov	5	0.085		31321892	31121812..31720739	-	-	-	7.44	1.16	5.11	0.18	1.24
qDTM-10	Gm05_33603547_T_C	DTM	Nov	5		0.38	33871249	33870774..33930831	-	-	-	0.84	0.06	4.65	0.8	-1.4
qDTM-11	Gm05_41329275_G_A	DTM	Nov	5		0.12	39008584	38878809..39187571	-	days to maturity	gmx4880686	1.46	0.43	5.16	0.47	-2.55
qDTM-12	Gm06_1197535_A_C	DTM	Nov	6		0.1	1215222	747913..1242927	-	-	-	7.35	0.52	6.05	0.29	3.3
qDTF-13	Gm06_21479787_C_T	DTF	Orel	6	0.41		21400435	21368383..21786787	-	days to flowering trait	gmx22972428	1.52	9.45	1.26	1.58	0.73
qDTM-14	Gm07_6015318_C_A	DTM	Nov	7		0.084	6053956	5648510..6481233	First flower 2-g6;First flower 7-g6	-	-	4.7	0.7	0.31	3.71	3.5
qDTF-15	Gm07_7427187_C_T	DTF	Nov	7	0.089		7466583	7214610..7731693	First flower 2-g7;First flower 7-g7	-	-	1.45	0.21	5.1	0.17	-0.69
qDTF-16	Gm07_7841877_G_A	DTF	Nov	7	0.15		7881251	7691967..8237979	-	-	-	0.83	0.23	5.85	0.28	-1.08
qDTF-17	Gm08_21170988_C_T	DTF	Nov	8	0.25		21127737	20809106..21319155	-	-	-	2.16	0.01	6.77	0.02	-0.61
qDTM-18	Gm08_22622648_A_G	DTM	Nov	8		0.093	22578609	+/-500Kb	-	-	-	4.25	1.29	4.73	0.47	-2.62
qDTM-19	Gm08_43298914_A_C	DTM	Orel	8	0.081		44133893	43955878..44334097	-	-	-	0.5	1.35	0.16	5.98	-3.1
qDTM-20	Gm09_6574547_A_G	DTM	Nov	9		0.18	6532643	6316481..6553398	-	days to maturity; days to full bloom	gmx7966749; gmx22972958	3.58	0.23	5.89	0.47	-2.16
qDTM-21	Gm13_5035568_C_T	DTM	Nov	13		0.28	16796464	16493900..16797205	-	days to seed formation	gmx11563119	1.51	0.25	4.62	0.33	-3.3
qDTF-22	Gm13_2584486_G_A	DTF	Nov	13	0.34		19282735	18907264..19491929	-	days to seed formation	gmx11604810	9.02	1.17	0.88	0.2	0.8
qFM-23	Gm13_28141969_T_G	DTF	Nov	13	0.24		29335356	29024296..29679914	Reproductive stage length 4-g3	-	-	7.91	0.88	4.64	0.57	0.73
qFM-23	Gm13_28307256_G_A	DTM	Orel	13	0.16		29500887	29069348..29761581	Reproductive stage length 4-g3	-	-	0	4.63	0.02	2.49	3.3
qDTM-24	Gm13_29071734_A_G	DTM	Orel	13	0.17		30271391	29839120..30667266	-	days to full pod	gmx11818420	0.74	2.2	0.59	4.6	1.54
qDTF-25	Gm14_49487340_C_T	DTF	Nov	14	0.32		48281947	47864522..48483077	-	-	-	6.12	1.83	4.71	0.92	0.6
qDTF-26	Gm16_7670126_A_C	DTF	Nov	16	0.13		7828040	7742477..8060927	-	-	-	4.92	2.52	1.45	0.52	0.7
qFM-27	Gm16_36274380_T_C	DTF	Nov	16	0.14		36777185	36553616..37126645	-	days to maturity	gmx15489199; gmx15507322	0.88	1.97	4.71	0.56	0.73
qFM-27	Gm16_36274380_T_C	DTM	Orel	16	0.14		36777185	36553616..37126645	-	days to maturity	gmx15489199; gmx15507322	0.13	2.3	0.89	6.96	2.8
qDTF-28	Gm17_8014179_C_T	DTF	Nov	17	0.36		7744734	7487007..7913612	-	days to maturity; days to maturity	gmx15646668; gmx22974074	9.65	0.99	0.14	0.05	-0.8
qDTF-29	Gm17_13487812_A_G	DTF	Nov	17	0.45		13225475	13120711..13482018	-	-	-	0.28	2.1	9.02	0.53	0.71
qDTM-30	Gm17_41866889_G_A	DTM	Nov	17	0.24	0.19	41600558	+/-500Kb	-	-	-	2.54	0.72	5.89	0.48	2.4
