# Supplementary material for: Genome-wide association study revealed some new candidate genes associated with flowering and maturity time of soybean in Central and West Siberian regions of Russia
Source: Front Plant Sci. 2024 Oct 11;15:1463121. doi: 10.3389/fpls.2024.1463121 (PMC11502416; doi:10.3389/fpls.2024.1463121)
Supplement: Supplementary file 7 [file Table4.xlsx]

## Sheet: 1
	- Indicate significant (FDR adjusted p-value ≤ 0.01) positive values of the correlation coefficient.
	- Indicate significant (FDR adjusted p-value ≤ 0.01) negative values of the correlation coefficient.			Bait genes
			E1	E1La	E1Lb	GmEID1	GmFT2a	GmFT5a	Tof5	Tof18	Tof16	E2	E3	ELF3	GmLUX1	GmLUX2	VarID from SoyOmics
Loci	W82.a4	Gene descripton from Phytozome	Glyma.06G207800	Glyma.04G156400	Glyma.04G143300	Glyma.03G214300	Glyma.16G150700	Glyma.16G044100	Glyma.05G018800	Glyma.18G224500	Glyma.16G017400	Glyma.10G221500	Glyma.19G224200	Glyma.04G050200	Glyma.12G060200	Glyma.11G136600	frameshift deletion	nonsynonymous SNP	ZH13.v2
qDTM-2	Glyma.01G028800	F-box domain (F-box)									0.86				-0.8	-0.69		soy97409	SoyZH13_01G028900
qDTM-2	Glyma.01G025800	PB1 domain (PB1)								-0.55	0.66	-0.58						soy31605104, soy87265	SoyZH13_01G025900
qDTF-3	Glyma.01G179800	DA1-RELATED 1-RELATED										-0.83	0.8	0.7				All variants are removed!	SoyZH13_01G163400
qDTM-4	Glyma.02G228200	PROTEIN PHOSPHATASE 2C-LIKE PROTEIN-RELATED								0.55		0.7		-0,75				All variants are removed!	SoyZH13_02G208700
qDTM-4	Glyma.02G230200	PROTEIN LIGHT-DEPENDENT SHORT HYPOCOTYLS 6										-0.85	0.55					All variants are removed!	SoyZH13_02G210500
qDTM-4	Glyma.02G230800	CCT motif (CCT)									-0.8	0.6			0.85	0.69		soy3287697	SoyZH13_02G211000
qDTM-4	Glyma.02G230700	PROTEIN FLC EXPRESSOR									-0.79			0.65	0.73	0.71		soy3287587	SoyZH13_02G210900
qDTF-5	Glyma.03G004400	COP9 signalosome complex subunit 2													0.72	0.64		All variants are removed!	SoyZH13_03G004400
qDTM-5	Glyma.03G006600	MYB-LIKE DNA-BINDING PROTEIN MYB										-0.7	0.55					None	None
qDTF-6	Glyma.03G056700	Delta-12-fatty acid acetylenase (desaturase)									0.75				-0.71	-0.62		soy3807648	SoyZH13_03G051100
qDTF-7	Glyma.03G177500	AP2-like factor, euAP2 lineage (AP2)				0.55	-0.65		-0.55									soy4989319, soy4989323, soy4989324	SoyZH13_03G159700
qDTF-7	Glyma.03G181400	ethylene-insensitive protein 2 (EIN2)											0.64	0.73				soy4996976, soy4997006	SoyZH13_03G163700
qDTF-8	Glyma.04G196200	NUCLEAR TRANSCRIPTION FACTOR Y SUBUNIT C-1-RELATE												0.76		0.55		soy6610823, soy6610824, soy32789864	SoyZH13_04G173900
qDTF-8	Glyma.04G197100	SQUAMOSA PROMOTER-BINDING-LIKE PROTEIN 13A-RELATED										-0.8	0.6					soy32790338	SoyZH13_04G174700
qDTF-8	Glyma.04G196900	F-box domain (F-box)										-0.8						soy6612764, soy32790338	SoyZH13_04G174600
qDTF-9	Glyma.05G123400	Protein of unknown function (DUF640)										-0.7						soy7900258	SoyZH13_05G113200
qDTM-12	Glyma.06G016100	PROTEIN PHOSPHATASE 2C 27-RELATED									0.81				-0.79	-0.76		soy8186475	SoyZH13_06G014900
qDTM-12	Glyma.06G012200	STEROL REGULATORY ELEMENT-BINDING PROTEIN										-0.73	0.6	0.67				soy8179688	SoyZH13_06G011200
qDTM-12	Glyma.06G014900	PROTEIN CUP-SHAPED COTYLEDON 3												0.58				soy8184306, soy8184335, soy8184337, soy8184338	SoyZH13_06G013600
qDTF-13	Glyma.06G213100	DELLA protein (DELLA)					-0.6	-0.63						0.58		0.61		soy8754921	SoyZH13_06G200000
qDTF-15	Glyma.07G081300	AGAMOUS-LIKE MADS-BOX PROTEIN AGL13-RELATED					0.73	0.6	0.83									All variants are removed!	SoyZH13_07G075800
qDTM-18	Glyma.08G255200	ZINC FINGER PROTEIN CONSTANS-RELATED									0.94				-0.79	-0.62		All variants are removed!	SoyZH13_08G242000
qDTM-19	Glyma.08G320700	AP2 domain (AP2)										-0.71						None	None
qDTM-20	Glyma.09G065300	diacylglycerol O-acyltransferase 1 (DGAT1)	0.66	0.56	0.6			-0.55										soy12885079, soy12885114	SoyZH13_09G062000
qDTM-21	Glyma.13G065900	GLYCOSYLTRANSFERASE 14 FAMILY MEMBER									-0.58	0.55						All variants are removed!	SoyZH13_13G051900
qFM-23	Glyma.13G177400	SBP domain (SBP)								0.58		0.66	-0.58	-0.8				soy19413364, soy35319004	SoyZH13_13G159100
qDTF-25	Glyma.14G214500	MYB-LIKE DNA-BINDING PROTEIN MYB										0.6		-0.62				All variants are removed!	SoyZH13_14G196900
qDTF-25	Glyma.14G215800	CALCIUM-BINDING PROTEIN CML24-RELATED								0.58		0.59						All variants are removed!	SoyZH13_14G198100
qDTF-25	Glyma.14G216500	B-box zinc finger (zf-B_box)										-0.67	0.73	-0.6				soy21593808	SoyZH13_14G198800
qDTF-26	Glyma.16G076600	ABSCISIC ACID 8'-HYDROXYLASE 1-RELATED										0.65	-0.66	0.83			soy36190755	soy23704226, soy36190769	SoyZH13_16G069800
qFM-27	Glyma.16G206400	PLASTID MOVEMENT IMPAIRED1									0.6				-0.61	-0.65		soy24841884, soy24841888, soy24841890, soy24841891, soy24841894, soy24841897	SoyZH13_16G183100
qDTF-28	Glyma.17G099800	MYB FAMILY TRANSCRIPTION FACTOR									0.76				-0.58			All variants are removed!	SoyZH13_17G096500
qDTF-29	Glyma.17G156300	LEUCINE-RICH REPEAT RECEPTOR-LIKE SERINE/THREONINE-PROTEIN KINASE BAM1												0.64				soy25215183	SoyZH13_17G150300
