# Supplementary material for: Genome-wide association study revealed some new candidate genes associated with flowering and maturity time of soybean in Central and West Siberian regions of Russia
Source: Front Plant Sci. 2024 Oct 11;15:1463121. doi: 10.3389/fpls.2024.1463121 (PMC11502416; doi:10.3389/fpls.2024.1463121)
Supplement: Supplementary file 8 [file Table5.xlsx]

## Sheet: Sheet1
	Gene:	Glyma.16G206400/SoyZH13_16G183100
								VarID in SoyOmics:	soy24841884	soy24841888	soy24841890	soy24841891	soy24841894	soy24841897
								nucleotide substitutions:	G638A	A749T	G864C	T966G	T1087G	A1160C
		Soja		Landrace		Improved cultivars		amino acid substitutions:	C213Y	Q250L	E288D	S322R	C363G	K387T
	Hap_ID	N	%	N	%	N	%	Position (ZH 13.a2):	37004297	37004408	37004523	37004625	37004746	37004819
	hap1	90	54.9	786	41.1	1344	41.6		G	A	G	T	T	A
	hap2	42	25.7	580	30.4	908	28.1		A	A	G	T	G	C
	hap3	22	13.5	158	8.3	506	15.7		A	T	G	G	G	A
	hap4	0	0	312	16.4	330	10.2		A	A	C	G	G	A
	hap5	8	4.9	54	2.9	118	3.7		A	A	G	T	T	A
	hap6	2	1.3	24	1.3	30	1		A	A	G	G	G	A
	Gene:	Glyma.03G177500/SoyZH13_03G159700
								VarID in SoyOmics:	soy4989319	soy4989323	soy4989324
								nucleotide substitutions:	T112C	G280A	T316C
		Soja		Landrace		Improved cultivars		amino acid substitutions:	Y38H	V94M	S106P
	Hap_ID	N	%	N	%	N	%	Position (ZH 13.a2):	40873710	40873878	40873914
	hap1	24	13.1	602	30.8	1368	42		T	G	C
	hap2	158	85.9	894	45.7	1082	33.2		T	G	T
	hap3	2	1.1	270	13.8	622	19.1		T	A	C
	hap4	0	0	192	9.9	192	5.9		C	G	T
	Gene:	Glyma.13G177400/SoyZH13_13G159100
								VarID in SoyOmics:	soy19413364	soy35319004
								nucleotide substitutions:	C291A	81_83del
		Soja		Landrace		Improved cultivars		amino acid substitutions:	H97Q	27_28del
	Hap_ID	N	%	N	%	N	%	Position (ZH 13.a2):	30323434	30323641
	hap1	104	56.6	1190	58.7	1556	46.5		G	CTCT
	hap2	0	0	162	8	980	29.3		T	CTCT
	hap3	80	43.5	676	33.4	812	24.3		G	C
	Gene:	Glyma.06G213100/SoyZH13_06G200000
								VarID in SoyOmics:	soy8754921
								nucleotide substitutions:	T1314A
		Soja		Landrace		Improved cultivars		amino acid substitutions:	N438K
	Hap_ID	N	%	N	%	N	%	Position (ZH 13.a2):	21440099
	hap1	86	48.9	1122	57.1	1780	54.3		A
	hap2	90	51.2	846	43	1502	45.8		T
