# Supplementary material for: Genome-wide association study revealed some new candidate genes associated with flowering and maturity time of soybean in Central and West Siberian regions of Russia
Source: Front Plant Sci. 2024 Oct 11;15:1463121. doi: 10.3389/fpls.2024.1463121 (PMC11502416; doi:10.3389/fpls.2024.1463121)
Supplement: Supplementary file 9 [file Table6.xlsx]

## Sheet: Sheet1
DNA marker	Gene	Mutation	5` - 3` direction	Primer sequences	lenght of PCR product, bp	Restriction enzymes
dCAPS	Glyma.03G177500	soy4989324	F	ACCGCCACCTCCGACGGACCTC	T: 149+31bp	Mbo II
		T316C	R	CTTCACCGGCGGTTGCCGGGAAG	C: 180bp
dCAPS	Glyma.06G213100	soy8754921	F	GCACTTGCGGAGATGTACCTGC	T:136bp	Alu I
		T1314A	R	AATGCAGCGGCTTGAAGCCAGC	A: 114+22bp
dCAPS	Glyma.13G177400	soy19413364	F	TGGAGCTCTGTGGAAGTTACTATG	C:312+21bp	Dra III
		C291A	R	CCTTTGTTGCAGCCCCACCAT	A:333bp
dCAPS	Glyma.13G177400	soy35319004	F	TGGAGCTCTGTGGAAGTTACTATG	Native(28):104+29bp	AspS9 I
		27_28del	R	CTTCTTCAAAACCCATCTCACTCAGGAC	Deletion(27):133bp
CAPS	Glyma.13G177400	Soy130029141524SNP	F	TGCCTTGGCTAGGTTTTCTTGA	C:112+602bp	Tag I
		G>C	R	ACACTCATAACCAGATTCACAAGAT	G:714bp
